# Supplementary material for: TRIP13 promotes tumor growth and is associated with poor prognosis in colorectal cancer
Source: Cell Death Dis. 2018 Mar 14;9(3):402. doi: 10.1038/s41419-018-0434-z (PMC5852242; doi:10.1038/s41419-018-0434-z)
Supplement: Supplementary file 3 — Supplementary Excel 1(XLSX 12 kb) [file 41419_2018_434_MOESM3_ESM.xlsx]

## Sheet: TRIP13_CoIP_Gene
Gene
PLEC
KRT1
KRT2
DSP
KRT9
KRT8
KRT10
TRIP13
HSP90AB1
KRT18
KRT5
KRT19
ACTG1
HEL-S-271
EEF1A1
GAPDH
TCP1
HEL-S-123m
HSP90AA1
HEL-S-72p
RPS3
HEL-S-30
UQCRC2
KRT78
LDHB
LDHA
PHB2
HSPD1
FASN
KRT14
KRT16
PFKP
RBM14
RPN2
TRIM21
HEL-S-89n
EPPK1
HRNR
CASP14
TUFM
HEL-S-69
DSG1
PHB
KRT13
KRT4
KRT77
HNRNPM
BAZ1A
SLC25A3
PSMD3
SFXN1
DKFZp686L20222
HSPA9
RACK1
JUP
RPN1
KRT6B
KRT17
DDX5
DSC1
KPRP
RPL3
FLG2
RPLP0
NCL
MCM7
PSMC5
ATP2A2
PRKDC
TUBB
TUBB3
RPS27A
CLTC
HNRNPU
EEF1G
ENO1
SEPT9
RPS3A
PRDX1
PCNA
S100A8
EIF3L
KIF11
PKP3
KRT6A
TUBB4B
TUBB4A
TUBA1B
KRT31
TFG
TGM3
DNAJA1
EMD
NPM1
YBX1
RPS18
YWHAZ
HNRPK
PIP
SPRR1B
RPL7A
DYNC1H1
YA61
PDIA4
SYNCRIP
ANXA2
ATAD3B
WDR77
SBSN
HEL-S-102
EEF1D
RPS2
ATP5C1
PGAM5
DNAJA2
RPL8
DCD
FLNA
AIFM1
AIFM1
AHCY
PDLIM5
NPEPPS
LRPPRC
EEF2
HADHB
AHSA1
PLEC
TUBA1C
KRT73
TUBAL3
HNRNPM
SLC25A5
KRT80
HNRPF
HNRNPH1
DDX3X
TIMM50
SPFH1
ARF4
PRSS2
ADRM1
CPT1A
ATP1A3
EIF3D
RPL17-C18orf32
PABPC4
PSMD1
PHGDH
NACA
RPS13
STON2
BLMH
PCBP3
CDSN
PYCR1
EIF3F
RPL27A
EIF2S1
S100A14
PPP2R2A
SERPINB12
EPRS
YWHAQ
SNED1
MSH2
RPL35
COPA
IMPDH2
RPS8
RPSA
FEN1
HM13
NCCRP1
HLA-C
LRRC47
PSMC6
RPS16
EHD4
BUB3
RPLP2
SAMHD1
SEC61A1
SLC16A1
PRSS3
TRIM28
CTPS1
CAD
NAV1
CAT
HNRPA1
RPS20
UGDH
ACLY
FAM83H
hCG_26523
GPI
DHX9
GSDMA
CALML5
COPG1
RPL10
DNM2
FARSA
PKP1
DSC3
MCU
HACD3
RPL24
CAND1
TARS
RPS25
RPS14
RPS4X
RPL11
NSF
PFN1
RPL29
SUCLG2
RPL23A
SFPQ
CALU
KPNB1
CLIC1
CCT8
XP32
PRPSAP1
ACTR1A
IPO9
CYC1
LYZ
LRRC41
RUVBL1
CFL1
SF3B1
SLC25A22
ACSL3
PSMC4
NCKAP1
MAT2A
RPS11
ANXA1
RCN2
ITGAX
ALDOA
