# Supplementary material for: TRIP13 promotes tumor growth and is associated with poor prognosis in colorectal cancer
Source: Cell Death Dis. 2018 Mar 14;9(3):402. doi: 10.1038/s41419-018-0434-z (PMC5852242; doi:10.1038/s41419-018-0434-z)
Supplement: Supplementary file 4 — Supplementary Excel 2(XLSX 29 kb) [file 41419_2018_434_MOESM4_ESM.xlsx]

## Sheet: GOenriched_BP
ID	Description	GeneRatio	BgRatio	pvalue	p.adjust	qvalue	geneID	Count
GO:0034655	nucleobase-containing compound catabolic process	47/266	430/18783	3.5029e-28	8.05668e-26	6.63401e-26	ENSG00000149273/ENSG00000204628/ENSG00000108654/ENSG00000100316/ENSG00000089157/ENSG00000143947/ENSG00000145425/ENSG00000184363/ENSG00000231500/ENSG00000223367/ENSG00000096150/ENSG00000235650/ENSG00000226225/ENSG00000227794/ENSG00000148303/ENSG00000280858/ENSG00000140988/ENSG00000161016/ENSG00000156709/ENSG00000101444/ENSG00000138095/ENSG00000215472/ENSG00000090621/ENSG00000110700/ENSG00000166441…	47
GO:0046700	heterocycle catabolic process	47/266	478/18783	3.78157e-26	6.13948e-24	5.05536e-24	ENSG00000149273/ENSG00000204628/ENSG00000108654/ENSG00000100316/ENSG00000089157/ENSG00000143947/ENSG00000145425/ENSG00000184363/ENSG00000231500/ENSG00000223367/ENSG00000096150/ENSG00000235650/ENSG00000226225/ENSG00000227794/ENSG00000148303/ENSG00000280858/ENSG00000140988/ENSG00000161016/ENSG00000156709/ENSG00000101444/ENSG00000138095/ENSG00000215472/ENSG00000090621/ENSG00000110700/ENSG00000166441…	47
GO:0044270	cellular nitrogen compound catabolic process	47/266	486/18783	7.81501e-26	1.13523e-23	9.3477e-24	ENSG00000149273/ENSG00000204628/ENSG00000108654/ENSG00000100316/ENSG00000089157/ENSG00000143947/ENSG00000145425/ENSG00000184363/ENSG00000231500/ENSG00000223367/ENSG00000096150/ENSG00000235650/ENSG00000226225/ENSG00000227794/ENSG00000148303/ENSG00000280858/ENSG00000140988/ENSG00000161016/ENSG00000156709/ENSG00000101444/ENSG00000138095/ENSG00000215472/ENSG00000090621/ENSG00000110700/ENSG00000166441…	47
GO:0019439	aromatic compound catabolic process	47/266	494/18783	1.59243e-25	2.09291e-23	1.72334e-23	ENSG00000149273/ENSG00000204628/ENSG00000108654/ENSG00000100316/ENSG00000089157/ENSG00000143947/ENSG00000145425/ENSG00000184363/ENSG00000231500/ENSG00000223367/ENSG00000096150/ENSG00000235650/ENSG00000226225/ENSG00000227794/ENSG00000148303/ENSG00000280858/ENSG00000140988/ENSG00000161016/ENSG00000156709/ENSG00000101444/ENSG00000138095/ENSG00000215472/ENSG00000090621/ENSG00000110700/ENSG00000166441…	47
GO:0090150	establishment of protein localization to membrane	44/266	419/18783	1.14031e-25	1.57362e-23	1.29575e-23	ENSG00000111057/ENSG00000080824/ENSG00000149273/ENSG00000204628/ENSG00000173801/ENSG00000100316/ENSG00000089157/ENSG00000143947/ENSG00000145425/ENSG00000184363/ENSG00000231500/ENSG00000223367/ENSG00000096150/ENSG00000235650/ENSG00000226225/ENSG00000227794/ENSG00000164924/ENSG00000148303/ENSG00000280858/ENSG00000182718/ENSG00000140988/ENSG00000161016/ENSG00000215472/ENSG00000110700/ENSG00000166441…	44
GO:0044033	multi-organism metabolic process	42/266	259/18783	2.836e-32	8.69706e-30	7.16131e-30	ENSG00000149273/ENSG00000132109/ENSG00000100316/ENSG00000089157/ENSG00000143947/ENSG00000145425/ENSG00000100129/ENSG00000231500/ENSG00000223367/ENSG00000096150/ENSG00000235650/ENSG00000226225/ENSG00000227794/ENSG00000148303/ENSG00000280858/ENSG00000182718/ENSG00000140988/ENSG00000161016/ENSG00000100353/ENSG00000215472/ENSG00000110700/ENSG00000175390/ENSG00000280606/ENSG00000166441/ENSG00000136942…	42
GO:0006413	translational initiation	41/266	219/18783	3.83972e-34	1.76627e-31	1.45438e-31	ENSG00000149273/ENSG00000100316/ENSG00000089157/ENSG00000143947/ENSG00000145425/ENSG00000100129/ENSG00000181163/ENSG00000231500/ENSG00000223367/ENSG00000096150/ENSG00000235650/ENSG00000226225/ENSG00000227794/ENSG00000148303/ENSG00000280858/ENSG00000140988/ENSG00000161016/ENSG00000215301/ENSG00000100353/ENSG00000215472/ENSG00000110700/ENSG00000175390/ENSG00000280606/ENSG00000166441/ENSG00000134001…	41
GO:0006401	RNA catabolic process	41/266	306/18783	4.06204e-28	8.62403e-26	7.10118e-26	ENSG00000149273/ENSG00000108654/ENSG00000100316/ENSG00000089157/ENSG00000143947/ENSG00000145425/ENSG00000184363/ENSG00000231500/ENSG00000223367/ENSG00000096150/ENSG00000235650/ENSG00000226225/ENSG00000227794/ENSG00000148303/ENSG00000280858/ENSG00000140988/ENSG00000161016/ENSG00000138095/ENSG00000215472/ENSG00000090621/ENSG00000110700/ENSG00000166441/ENSG00000221914/ENSG00000136942/ENSG00000142937…	41
GO:0019080	viral gene expression	40/266	231/18783	6.45746e-32	1.78226e-29	1.46754e-29	ENSG00000149273/ENSG00000132109/ENSG00000100316/ENSG00000089157/ENSG00000143947/ENSG00000145425/ENSG00000100129/ENSG00000231500/ENSG00000223367/ENSG00000096150/ENSG00000235650/ENSG00000226225/ENSG00000227794/ENSG00000148303/ENSG00000280858/ENSG00000140988/ENSG00000161016/ENSG00000100353/ENSG00000215472/ENSG00000110700/ENSG00000175390/ENSG00000280606/ENSG00000166441/ENSG00000136942/ENSG00000142937…	40
GO:0043588	skin development	40/266	472/18783	6.12029e-20	6.2563e-18	5.15154e-18	ENSG00000167768/ENSG00000172867/ENSG00000096696/ENSG00000171403/ENSG00000170421/ENSG00000186395/ENSG00000111057/ENSG00000186081/ENSG00000171345/ENSG00000170423/ENSG00000186847/ENSG00000186832/ENSG00000197915/ENSG00000105141/ENSG00000134760/ENSG00000171401/ENSG00000170477/ENSG00000189182/ENSG00000173801/ENSG00000185479/ENSG00000128422/ENSG00000134765/ENSG00000143520/ENSG00000184363/ENSG00000205420…	40
GO:0030216	keratinocyte differentiation	39/266	344/18783	4.98342e-24	6.25192e-22	5.14794e-22	ENSG00000167768/ENSG00000172867/ENSG00000096696/ENSG00000171403/ENSG00000170421/ENSG00000186395/ENSG00000111057/ENSG00000186081/ENSG00000171345/ENSG00000170423/ENSG00000186847/ENSG00000186832/ENSG00000197915/ENSG00000105141/ENSG00000134760/ENSG00000171401/ENSG00000170477/ENSG00000189182/ENSG00000173801/ENSG00000185479/ENSG00000128422/ENSG00000134765/ENSG00000184363/ENSG00000205420/ENSG00000094796…	39
GO:0009913	epidermal cell differentiation	39/266	396/18783	8.74595e-22	1.04951e-19	8.64188e-20	ENSG00000167768/ENSG00000172867/ENSG00000096696/ENSG00000171403/ENSG00000170421/ENSG00000186395/ENSG00000111057/ENSG00000186081/ENSG00000171345/ENSG00000170423/ENSG00000186847/ENSG00000186832/ENSG00000197915/ENSG00000105141/ENSG00000134760/ENSG00000171401/ENSG00000170477/ENSG00000189182/ENSG00000173801/ENSG00000185479/ENSG00000128422/ENSG00000134765/ENSG00000184363/ENSG00000205420/ENSG00000094796…	39
GO:0031424	keratinization	38/266	275/18783	1.35206e-26	2.48779e-24	2.04849e-24	ENSG00000167768/ENSG00000172867/ENSG00000096696/ENSG00000171403/ENSG00000170421/ENSG00000186395/ENSG00000111057/ENSG00000186081/ENSG00000171345/ENSG00000170423/ENSG00000186847/ENSG00000186832/ENSG00000197915/ENSG00000105141/ENSG00000134760/ENSG00000171401/ENSG00000170477/ENSG00000189182/ENSG00000173801/ENSG00000185479/ENSG00000128422/ENSG00000134765/ENSG00000184363/ENSG00000205420/ENSG00000094796…	38
GO:0006402	mRNA catabolic process	38/266	276/18783	1.54916e-26	2.6723e-24	2.20042e-24	ENSG00000149273/ENSG00000108654/ENSG00000100316/ENSG00000089157/ENSG00000143947/ENSG00000145425/ENSG00000184363/ENSG00000231500/ENSG00000223367/ENSG00000096150/ENSG00000235650/ENSG00000226225/ENSG00000227794/ENSG00000148303/ENSG00000280858/ENSG00000140988/ENSG00000161016/ENSG00000215472/ENSG00000110700/ENSG00000166441/ENSG00000221914/ENSG00000136942/ENSG00000142937/ENSG00000168028/ENSG00000105193…	38
GO:0070268	cornification	36/266	125/18783	2.5038e-37	2.67917e-34	2.20608e-34	ENSG00000167768/ENSG00000172867/ENSG00000096696/ENSG00000171403/ENSG00000170421/ENSG00000186395/ENSG00000111057/ENSG00000186081/ENSG00000171345/ENSG00000170423/ENSG00000186847/ENSG00000186832/ENSG00000105141/ENSG00000134760/ENSG00000171401/ENSG00000170477/ENSG00000189182/ENSG00000173801/ENSG00000185479/ENSG00000128422/ENSG00000134765/ENSG00000184363/ENSG00000205420/ENSG00000094796/ENSG00000262993…	36
GO:0006612	protein targeting to membrane	36/266	207/18783	7.618e-29	1.91143e-26	1.5739e-26	ENSG00000149273/ENSG00000100316/ENSG00000089157/ENSG00000143947/ENSG00000145425/ENSG00000231500/ENSG00000223367/ENSG00000096150/ENSG00000235650/ENSG00000226225/ENSG00000227794/ENSG00000148303/ENSG00000280858/ENSG00000182718/ENSG00000140988/ENSG00000161016/ENSG00000215472/ENSG00000110700/ENSG00000166441/ENSG00000136942/ENSG00000142937/ENSG00000168028/ENSG00000105193/ENSG00000177600/ENSG00000058262…	36
GO:0019083	viral transcription	36/266	219/18783	6.04615e-28	1.19196e-25	9.81477e-26	ENSG00000149273/ENSG00000132109/ENSG00000100316/ENSG00000089157/ENSG00000143947/ENSG00000145425/ENSG00000231500/ENSG00000223367/ENSG00000096150/ENSG00000235650/ENSG00000226225/ENSG00000227794/ENSG00000148303/ENSG00000280858/ENSG00000140988/ENSG00000161016/ENSG00000215472/ENSG00000110700/ENSG00000166441/ENSG00000136942/ENSG00000142937/ENSG00000168028/ENSG00000105193/ENSG00000177600/ENSG00000008988…	36
GO:0000956	nuclear-transcribed mRNA catabolic process	36/266	247/18783	4.71269e-26	7.22613e-24	5.95012e-24	ENSG00000149273/ENSG00000108654/ENSG00000100316/ENSG00000089157/ENSG00000143947/ENSG00000145425/ENSG00000231500/ENSG00000223367/ENSG00000096150/ENSG00000235650/ENSG00000226225/ENSG00000227794/ENSG00000148303/ENSG00000280858/ENSG00000140988/ENSG00000161016/ENSG00000215472/ENSG00000110700/ENSG00000166441/ENSG00000221914/ENSG00000136942/ENSG00000142937/ENSG00000168028/ENSG00000105193/ENSG00000177600…	36
GO:0042254	ribosome biogenesis	36/266	349/18783	7.81493e-21	8.29584e-19	6.83094e-19	ENSG00000149273/ENSG00000100316/ENSG00000089157/ENSG00000143947/ENSG00000145425/ENSG00000181163/ENSG00000231500/ENSG00000223367/ENSG00000096150/ENSG00000235650/ENSG00000226225/ENSG00000227794/ENSG00000148303/ENSG00000280858/ENSG00000140988/ENSG00000161016/ENSG00000215301/ENSG00000215472/ENSG00000110700/ENSG00000166441/ENSG00000136942/ENSG00000142937/ENSG00000168028/ENSG00000105193/ENSG00000177600…	36
GO:0006614	SRP-dependent cotranslational protein targeting to membrane	35/266	110/18783	4.84576e-38	1.33743e-34	1.10126e-34	ENSG00000149273/ENSG00000100316/ENSG00000089157/ENSG00000143947/ENSG00000145425/ENSG00000231500/ENSG00000223367/ENSG00000096150/ENSG00000235650/ENSG00000226225/ENSG00000227794/ENSG00000148303/ENSG00000280858/ENSG00000140988/ENSG00000161016/ENSG00000215472/ENSG00000110700/ENSG00000166441/ENSG00000136942/ENSG00000142937/ENSG00000168028/ENSG00000105193/ENSG00000177600/ENSG00000058262/ENSG00000008988…	35
GO:0006613	cotranslational protein targeting to membrane	35/266	115/18783	2.91215e-37	2.67917e-34	2.20608e-34	ENSG00000149273/ENSG00000100316/ENSG00000089157/ENSG00000143947/ENSG00000145425/ENSG00000231500/ENSG00000223367/ENSG00000096150/ENSG00000235650/ENSG00000226225/ENSG00000227794/ENSG00000148303/ENSG00000280858/ENSG00000140988/ENSG00000161016/ENSG00000215472/ENSG00000110700/ENSG00000166441/ENSG00000136942/ENSG00000142937/ENSG00000168028/ENSG00000105193/ENSG00000177600/ENSG00000058262/ENSG00000008988…	35
GO:0045047	protein targeting to ER	35/266	119/18783	1.14188e-36	7.87899e-34	6.4877e-34	ENSG00000149273/ENSG00000100316/ENSG00000089157/ENSG00000143947/ENSG00000145425/ENSG00000231500/ENSG00000223367/ENSG00000096150/ENSG00000235650/ENSG00000226225/ENSG00000227794/ENSG00000148303/ENSG00000280858/ENSG00000140988/ENSG00000161016/ENSG00000215472/ENSG00000110700/ENSG00000166441/ENSG00000136942/ENSG00000142937/ENSG00000168028/ENSG00000105193/ENSG00000177600/ENSG00000058262/ENSG00000008988…	35
GO:0072599	establishment of protein localization to endoplasmic reticulum	35/266	123/18783	4.23567e-36	2.33809e-33	1.92522e-33	ENSG00000149273/ENSG00000100316/ENSG00000089157/ENSG00000143947/ENSG00000145425/ENSG00000231500/ENSG00000223367/ENSG00000096150/ENSG00000235650/ENSG00000226225/ENSG00000227794/ENSG00000148303/ENSG00000280858/ENSG00000140988/ENSG00000161016/ENSG00000215472/ENSG00000110700/ENSG00000166441/ENSG00000136942/ENSG00000142937/ENSG00000168028/ENSG00000105193/ENSG00000177600/ENSG00000058262/ENSG00000008988…	35
GO:0000184	nuclear-transcribed mRNA catabolic process, nonsense-mediated decay	35/266	145/18783	2.51142e-33	9.90218e-31	8.15362e-31	ENSG00000149273/ENSG00000100316/ENSG00000089157/ENSG00000143947/ENSG00000145425/ENSG00000231500/ENSG00000223367/ENSG00000096150/ENSG00000235650/ENSG00000226225/ENSG00000227794/ENSG00000148303/ENSG00000280858/ENSG00000140988/ENSG00000161016/ENSG00000215472/ENSG00000110700/ENSG00000166441/ENSG00000221914/ENSG00000136942/ENSG00000142937/ENSG00000168028/ENSG00000105193/ENSG00000177600/ENSG00000008988…	35
GO:0070972	protein localization to endoplasmic reticulum	35/266	146/18783	3.26356e-33	1.12593e-30	9.27108e-31	ENSG00000149273/ENSG00000100316/ENSG00000089157/ENSG00000143947/ENSG00000145425/ENSG00000231500/ENSG00000223367/ENSG00000096150/ENSG00000235650/ENSG00000226225/ENSG00000227794/ENSG00000148303/ENSG00000280858/ENSG00000140988/ENSG00000161016/ENSG00000215472/ENSG00000110700/ENSG00000166441/ENSG00000136942/ENSG00000142937/ENSG00000168028/ENSG00000105193/ENSG00000177600/ENSG00000058262/ENSG00000008988…	35
GO:0016072	rRNA metabolic process	35/266	324/18783	6.19452e-21	6.83875e-19	5.63114e-19	ENSG00000149273/ENSG00000100316/ENSG00000089157/ENSG00000115053/ENSG00000143947/ENSG00000145425/ENSG00000231500/ENSG00000223367/ENSG00000096150/ENSG00000235650/ENSG00000226225/ENSG00000227794/ENSG00000148303/ENSG00000280858/ENSG00000140988/ENSG00000161016/ENSG00000215472/ENSG00000110700/ENSG00000166441/ENSG00000136942/ENSG00000142937/ENSG00000168028/ENSG00000105193/ENSG00000177600/ENSG00000008988…	35
GO:0006364	rRNA processing	34/266	290/18783	1.65626e-21	1.9047e-19	1.56837e-19	ENSG00000149273/ENSG00000100316/ENSG00000089157/ENSG00000143947/ENSG00000145425/ENSG00000231500/ENSG00000223367/ENSG00000096150/ENSG00000235650/ENSG00000226225/ENSG00000227794/ENSG00000148303/ENSG00000280858/ENSG00000140988/ENSG00000161016/ENSG00000215472/ENSG00000110700/ENSG00000166441/ENSG00000136942/ENSG00000142937/ENSG00000168028/ENSG00000105193/ENSG00000177600/ENSG00000008988/ENSG00000147403…	34
GO:0034470	ncRNA processing	34/266	436/18783	5.80418e-16	5.72126e-14	4.71099e-14	ENSG00000149273/ENSG00000100316/ENSG00000089157/ENSG00000143947/ENSG00000145425/ENSG00000231500/ENSG00000223367/ENSG00000096150/ENSG00000235650/ENSG00000226225/ENSG00000227794/ENSG00000148303/ENSG00000280858/ENSG00000140988/ENSG00000161016/ENSG00000215472/ENSG00000110700/ENSG00000166441/ENSG00000136942/ENSG00000142937/ENSG00000168028/ENSG00000105193/ENSG00000177600/ENSG00000008988/ENSG00000147403…	34
GO:0044839	cell cycle G2/M phase transition	23/266	274/18783	8.5765e-12	7.63585e-10	6.28749e-10	ENSG00000080824/ENSG00000108344/ENSG00000087191/ENSG00000196230/ENSG00000232575/ENSG00000227739/ENSG00000224156/ENSG00000235067/ENSG00000229684/ENSG00000183311/ENSG00000232421/ENSG00000143947/ENSG00000188229/ENSG00000104833/ENSG00000181163/ENSG00000197102/ENSG00000173692/ENSG00000221914/ENSG00000100519/ENSG00000079805/ENSG00000138107/ENSG00000013275/ENSG00000281221	23
GO:0000086	G2/M transition of mitotic cell cycle	22/266	265/18783	3.07927e-11	2.65587e-09	2.18689e-09	ENSG00000080824/ENSG00000108344/ENSG00000087191/ENSG00000196230/ENSG00000232575/ENSG00000227739/ENSG00000224156/ENSG00000235067/ENSG00000229684/ENSG00000183311/ENSG00000232421/ENSG00000143947/ENSG00000188229/ENSG00000104833/ENSG00000197102/ENSG00000173692/ENSG00000221914/ENSG00000100519/ENSG00000079805/ENSG00000138107/ENSG00000013275/ENSG00000281221	22
GO:0000226	microtubule cytoskeleton organization	22/266	488/18783	1.91085e-06	9.61366e-05	7.91606e-05	ENSG00000111640/ENSG00000149273/ENSG00000239306/ENSG00000196230/ENSG00000232575/ENSG00000227739/ENSG00000224156/ENSG00000235067/ENSG00000229684/ENSG00000183311/ENSG00000232421/ENSG00000141367/ENSG00000138160/ENSG00000104833/ENSG00000123416/ENSG00000181163/ENSG00000197102/ENSG00000196924/ENSG00000155380/ENSG00000281917/ENSG00000134369/ENSG00000108424	22
GO:0042176	regulation of protein catabolic process	19/266	443/18783	1.96118e-05	0.000615098	0.000506482	ENSG00000096384/ENSG00000156508/ENSG00000167085/ENSG00000108344/ENSG00000204628/ENSG00000087191/ENSG00000143947/ENSG00000182718/ENSG00000196924/ENSG00000173692/ENSG00000166634/ENSG00000100519/ENSG00000154473/ENSG00000142676/ENSG00000073969/ENSG00000278174/ENSG00000276262/ENSG00000013275/ENSG00000281221	19
GO:0002478	antigen processing and presentation of exogenous peptide antigen	18/266	327/18783	1.05518e-06	5.60059e-05	4.61162e-05	ENSG00000108344/ENSG00000087191/ENSG00000141367/ENSG00000138160/ENSG00000197102/ENSG00000173692/ENSG00000204525/ENSG00000206452/ENSG00000237022/ENSG00000206435/ENSG00000225691/ENSG00000233841/ENSG00000228299/ENSG00000100519/ENSG00000079805/ENSG00000138107/ENSG00000013275/ENSG00000281221	18
GO:0019884	antigen processing and presentation of exogenous antigen	18/266	334/18783	1.42868e-06	7.43993e-05	6.12617e-05	ENSG00000108344/ENSG00000087191/ENSG00000141367/ENSG00000138160/ENSG00000197102/ENSG00000173692/ENSG00000204525/ENSG00000206452/ENSG00000237022/ENSG00000206435/ENSG00000225691/ENSG00000233841/ENSG00000228299/ENSG00000100519/ENSG00000079805/ENSG00000138107/ENSG00000013275/ENSG00000281221	18
GO:0048002	antigen processing and presentation of peptide antigen	18/266	341/18783	1.91834e-06	9.61366e-05	7.91606e-05	ENSG00000108344/ENSG00000087191/ENSG00000141367/ENSG00000138160/ENSG00000197102/ENSG00000173692/ENSG00000204525/ENSG00000206452/ENSG00000237022/ENSG00000206435/ENSG00000225691/ENSG00000233841/ENSG00000228299/ENSG00000100519/ENSG00000079805/ENSG00000138107/ENSG00000013275/ENSG00000281221	18
GO:0019882	antigen processing and presentation	18/266	403/18783	1.90506e-05	0.000604365	0.000497645	ENSG00000108344/ENSG00000087191/ENSG00000141367/ENSG00000138160/ENSG00000197102/ENSG00000173692/ENSG00000204525/ENSG00000206452/ENSG00000237022/ENSG00000206435/ENSG00000225691/ENSG00000233841/ENSG00000228299/ENSG00000100519/ENSG00000079805/ENSG00000138107/ENSG00000013275/ENSG00000281221	18
GO:0045862	positive regulation of proteolysis	18/266	416/18783	2.89841e-05	0.000869523	0.00071598	ENSG00000149273/ENSG00000144381/ENSG00000167085/ENSG00000108344/ENSG00000204628/ENSG00000087191/ENSG00000143947/ENSG00000074800/ENSG00000143546/ENSG00000156709/ENSG00000215301/ENSG00000130706/ENSG00000173692/ENSG00000100519/ENSG00000154473/ENSG00000172757/ENSG00000013275/ENSG00000281221	18
GO:0001649	osteoblast differentiation	17/266	225/18783	2.35613e-08	1.71129e-06	1.40911e-06	ENSG00000169710/ENSG00000167085/ENSG00000204628/ENSG00000108654/ENSG00000141367/ENSG00000153187/ENSG00000135316/ENSG00000121691/ENSG00000135829/ENSG00000213719/ENSG00000206394/ENSG00000230685/ENSG00000226248/ENSG00000223639/ENSG00000226651/ENSG00000226417/ENSG00000142534	17
GO:0060271	cilium assembly	17/266	360/18783	1.60316e-05	0.000520554	0.000428633	ENSG00000080824/ENSG00000196230/ENSG00000232575/ENSG00000227739/ENSG00000224156/ENSG00000235067/ENSG00000229684/ENSG00000183311/ENSG00000232421/ENSG00000184640/ENSG00000282302/ENSG00000188229/ENSG00000104833/ENSG00000197102/ENSG00000196924/ENSG00000079805/ENSG00000138107	17
GO:0044782	cilium organization	17/266	368/18783	2.12382e-05	0.000658623	0.000542321	ENSG00000080824/ENSG00000196230/ENSG00000232575/ENSG00000227739/ENSG00000224156/ENSG00000235067/ENSG00000229684/ENSG00000183311/ENSG00000232421/ENSG00000184640/ENSG00000282302/ENSG00000188229/ENSG00000104833/ENSG00000197102/ENSG00000196924/ENSG00000079805/ENSG00000138107	17
GO:0001503	ossification	17/266	400/18783	6.03638e-05	0.00157174	0.0012942	ENSG00000169710/ENSG00000167085/ENSG00000204628/ENSG00000108654/ENSG00000141367/ENSG00000153187/ENSG00000135316/ENSG00000121691/ENSG00000135829/ENSG00000213719/ENSG00000206394/ENSG00000230685/ENSG00000226248/ENSG00000223639/ENSG00000226651/ENSG00000226417/ENSG00000142534	17
GO:0034248	regulation of cellular amide metabolic process	17/266	448/18783	0.000235063	0.00463409	0.00381579	ENSG00000156508/ENSG00000111640/ENSG00000149273/ENSG00000204628/ENSG00000128422/ENSG00000108654/ENSG00000115053/ENSG00000181163/ENSG00000135316/ENSG00000138095/ENSG00000167658/ENSG00000215301/ENSG00000100353/ENSG00000134001/ENSG00000136628/ENSG00000164587/ENSG00000198034	17
GO:0006839	mitochondrial transport	16/266	340/18783	2.97404e-05	0.000882619	0.000726763	ENSG00000080824/ENSG00000140740/ENSG00000144381/ENSG00000075415/ENSG00000164924/ENSG00000165629/ENSG00000141279/ENSG00000005022/ENSG00000105197/ENSG00000110090/ENSG00000134308/ENSG00000156026/ENSG00000179091/ENSG00000175792/ENSG00000177542/ENSG00000140678	16
GO:0006417	regulation of translation	16/266	406/18783	0.000235048	0.00463409	0.00381579	ENSG00000111640/ENSG00000149273/ENSG00000204628/ENSG00000128422/ENSG00000108654/ENSG00000115053/ENSG00000181163/ENSG00000135316/ENSG00000138095/ENSG00000167658/ENSG00000215301/ENSG00000100353/ENSG00000134001/ENSG00000136628/ENSG00000164587/ENSG00000198034	16
GO:0009141	nucleoside triphosphate metabolic process	15/266	316/18783	4.78104e-05	0.00126882	0.00104476	ENSG00000111640/ENSG00000140740/ENSG00000134333/ENSG00000067057/ENSG00000074800/ENSG00000165629/ENSG00000095002/ENSG00000178035/ENSG00000101347/ENSG00000171793/ENSG00000084774/ENSG00000105220/ENSG00000282019/ENSG00000179091/ENSG00000149925	15
GO:0007599	hemostasis	15/266	385/18783	0.000413652	0.00691927	0.00569744	ENSG00000167768/ENSG00000184009/ENSG00000164924/ENSG00000182718/ENSG00000196924/ENSG00000090621/ENSG00000105220/ENSG00000282019/ENSG00000213719/ENSG00000206394/ENSG00000230685/ENSG00000226248/ENSG00000223639/ENSG00000226651/ENSG00000226417	15
GO:0007051	spindle organization	14/266	170/18783	1.44543e-07	9.73024e-06	8.01205e-06	ENSG00000149273/ENSG00000196230/ENSG00000232575/ENSG00000227739/ENSG00000224156/ENSG00000235067/ENSG00000229684/ENSG00000183311/ENSG00000232421/ENSG00000141367/ENSG00000138160/ENSG00000197102/ENSG00000196924/ENSG00000108424	14
GO:0022618	ribonucleoprotein complex assembly	14/266	215/18783	2.47283e-06	0.000111613	9.19039e-05	ENSG00000096384/ENSG00000080824/ENSG00000181163/ENSG00000197102/ENSG00000116455/ENSG00000215301/ENSG00000100353/ENSG00000168028/ENSG00000147403/ENSG00000114391/ENSG00000164587/ENSG00000142676/ENSG00000198242/ENSG00000115524	14
GO:0071826	ribonucleoprotein complex subunit organization	14/266	227/18783	4.65659e-06	0.000189003	0.000155628	ENSG00000096384/ENSG00000080824/ENSG00000181163/ENSG00000197102/ENSG00000116455/ENSG00000215301/ENSG00000100353/ENSG00000168028/ENSG00000147403/ENSG00000114391/ENSG00000164587/ENSG00000142676/ENSG00000198242/ENSG00000115524	14
GO:0031647	regulation of protein stability	14/266	276/18783	4.18204e-05	0.00113161	0.000931788	ENSG00000096384/ENSG00000111640/ENSG00000120438/ENSG00000080824/ENSG00000215021/ENSG00000144381/ENSG00000132109/ENSG00000134760/ENSG00000167085/ENSG00000253729/ENSG00000196924/ENSG00000142676/ENSG00000108518/ENSG00000156261	14
GO:0009199	ribonucleoside triphosphate metabolic process	14/266	295/18783	8.55552e-05	0.00208967	0.00172067	ENSG00000111640/ENSG00000140740/ENSG00000134333/ENSG00000067057/ENSG00000074800/ENSG00000165629/ENSG00000095002/ENSG00000178035/ENSG00000171793/ENSG00000084774/ENSG00000105220/ENSG00000282019/ENSG00000179091/ENSG00000149925	14
GO:1903320	regulation of protein modification by small protein conjugation or removal	14/266	324/18783	0.000227503	0.00458326	0.00377394	ENSG00000096384/ENSG00000080824/ENSG00000149273/ENSG00000132109/ENSG00000108344/ENSG00000087191/ENSG00000143947/ENSG00000086061/ENSG00000173692/ENSG00000100519/ENSG00000154473/ENSG00000142676/ENSG00000013275/ENSG00000281221	14
GO:0006732	coenzyme metabolic process	14/266	341/18783	0.000381768	0.0065042	0.00535567	ENSG00000111640/ENSG00000111716/ENSG00000134333/ENSG00000169710/ENSG00000067057/ENSG00000074800/ENSG00000101444/ENSG00000131473/ENSG00000105220/ENSG00000282019/ENSG00000172340/ENSG00000123983/ENSG00000168906/ENSG00000149925	14
GO:1901990	regulation of mitotic cell cycle phase transition	14/266	355/18783	0.000569008	0.00918398	0.00756225	ENSG00000215021/ENSG00000108344/ENSG00000087191/ENSG00000253729/ENSG00000143947/ENSG00000132646/ENSG00000181163/ENSG00000215301/ENSG00000173692/ENSG00000100519/ENSG00000154473/ENSG00000013275/ENSG00000281221/ENSG00000135046	14
GO:0097711	ciliary basal body docking	13/266	107/18783	3.81258e-09	3.09492e-07	2.54841e-07	ENSG00000080824/ENSG00000196230/ENSG00000232575/ENSG00000227739/ENSG00000224156/ENSG00000235067/ENSG00000229684/ENSG00000183311/ENSG00000232421/ENSG00000188229/ENSG00000104833/ENSG00000197102/ENSG00000138107	13
GO:0002479	antigen processing and presentation of exogenous peptide antigen via MHC class I, TAP-dependent	13/266	150/18783	2.24448e-07	1.4079e-05	1.15929e-05	ENSG00000108344/ENSG00000087191/ENSG00000173692/ENSG00000204525/ENSG00000206452/ENSG00000237022/ENSG00000206435/ENSG00000225691/ENSG00000233841/ENSG00000228299/ENSG00000100519/ENSG00000013275/ENSG00000281221	13
GO:0042590	antigen processing and presentation of exogenous peptide antigen via MHC class I	13/266	153/18783	2.82651e-07	1.6959e-05	1.39644e-05	ENSG00000108344/ENSG00000087191/ENSG00000173692/ENSG00000204525/ENSG00000206452/ENSG00000237022/ENSG00000206435/ENSG00000225691/ENSG00000233841/ENSG00000228299/ENSG00000100519/ENSG00000013275/ENSG00000281221	13
GO:0002474	antigen processing and presentation of peptide antigen via MHC class I	13/266	170/18783	9.47981e-07	5.23286e-05	4.30882e-05	ENSG00000108344/ENSG00000087191/ENSG00000173692/ENSG00000204525/ENSG00000206452/ENSG00000237022/ENSG00000206435/ENSG00000225691/ENSG00000233841/ENSG00000228299/ENSG00000100519/ENSG00000013275/ENSG00000281221	13
GO:0022406	membrane docking	13/266	185/18783	2.45159e-06	0.000111613	9.19039e-05	ENSG00000080824/ENSG00000196230/ENSG00000232575/ENSG00000227739/ENSG00000224156/ENSG00000235067/ENSG00000229684/ENSG00000183311/ENSG00000232421/ENSG00000188229/ENSG00000104833/ENSG00000197102/ENSG00000138107	13
GO:0000302	response to reactive oxygen species	13/266	239/18783	3.84371e-05	0.00109367	0.000900549	ENSG00000149273/ENSG00000134333/ENSG00000144381/ENSG00000204628/ENSG00000117450/ENSG00000132646/ENSG00000156709/ENSG00000167658/ENSG00000183010/ENSG00000121691/ENSG00000079805/ENSG00000172757/ENSG00000135046	13
GO:0034341	response to interferon-gamma	13/266	295/18783	0.000314213	0.00574323	0.00472907	ENSG00000096384/ENSG00000111640/ENSG00000132109/ENSG00000135316/ENSG00000136628/ENSG00000204525/ENSG00000206452/ENSG00000237022/ENSG00000206435/ENSG00000225691/ENSG00000233841/ENSG00000228299/ENSG00000058262	13
GO:0009144	purine nucleoside triphosphate metabolic process	13/266	296/18783	0.000324573	0.00589356	0.00485286	ENSG00000111640/ENSG00000140740/ENSG00000134333/ENSG00000067057/ENSG00000074800/ENSG00000165629/ENSG00000095002/ENSG00000178035/ENSG00000101347/ENSG00000105220/ENSG00000282019/ENSG00000179091/ENSG00000149925	13
GO:0031396	regulation of protein ubiquitination	13/266	301/18783	0.000380855	0.0065042	0.00535567	ENSG00000096384/ENSG00000080824/ENSG00000149273/ENSG00000108344/ENSG00000087191/ENSG00000143947/ENSG00000086061/ENSG00000173692/ENSG00000100519/ENSG00000154473/ENSG00000142676/ENSG00000013275/ENSG00000281221	13
GO:0045104	intermediate filament cytoskeleton organization	12/266	47/18783	1.70888e-12	1.62638e-10	1.33919e-10	ENSG00000172867/ENSG00000096696/ENSG00000171403/ENSG00000111057/ENSG00000186847/ENSG00000186832/ENSG00000261150/ENSG00000128422/ENSG00000205420/ENSG00000180921/ENSG00000273889/ENSG00000081277	12
GO:0045103	intermediate filament-based process	12/266	48/18783	2.25008e-12	2.07007e-10	1.70453e-10	ENSG00000172867/ENSG00000096696/ENSG00000171403/ENSG00000111057/ENSG00000186847/ENSG00000186832/ENSG00000261150/ENSG00000128422/ENSG00000205420/ENSG00000180921/ENSG00000273889/ENSG00000081277	12
GO:0051225	spindle assembly	12/266	108/18783	4.24315e-08	2.92777e-06	2.41078e-06	ENSG00000149273/ENSG00000196230/ENSG00000232575/ENSG00000227739/ENSG00000224156/ENSG00000235067/ENSG00000229684/ENSG00000183311/ENSG00000232421/ENSG00000138160/ENSG00000196924/ENSG00000108424	12
GO:0030705	cytoskeleton-dependent intracellular transport	12/266	157/18783	2.50724e-06	0.000111613	9.19039e-05	ENSG00000196230/ENSG00000232575/ENSG00000227739/ENSG00000224156/ENSG00000235067/ENSG00000229684/ENSG00000183311/ENSG00000232421/ENSG00000123416/ENSG00000138095/ENSG00000167553/ENSG00000181789	12
GO:0043488	regulation of mRNA stability	12/266	164/18783	3.95103e-06	0.000162759	0.000134019	ENSG00000108344/ENSG00000087191/ENSG00000143947/ENSG00000153187/ENSG00000065978/ENSG00000164924/ENSG00000135316/ENSG00000173692/ENSG00000100519/ENSG00000135829/ENSG00000013275/ENSG00000281221	12
GO:0050821	protein stabilization	12/266	173/18783	6.85214e-06	0.000266365	0.000219329	ENSG00000096384/ENSG00000111640/ENSG00000120438/ENSG00000080824/ENSG00000215021/ENSG00000144381/ENSG00000134760/ENSG00000167085/ENSG00000196924/ENSG00000142676/ENSG00000108518/ENSG00000156261	12
GO:0043487	regulation of RNA stability	12/266	179/18783	9.69995e-06	0.000352261	0.000290058	ENSG00000108344/ENSG00000087191/ENSG00000143947/ENSG00000153187/ENSG00000065978/ENSG00000164924/ENSG00000135316/ENSG00000173692/ENSG00000100519/ENSG00000135829/ENSG00000013275/ENSG00000281221	12
GO:1903321	negative regulation of protein modification by small protein conjugation or removal	12/266	180/18783	1.02638e-05	0.00036784	0.000302886	ENSG00000149273/ENSG00000132109/ENSG00000108344/ENSG00000087191/ENSG00000143947/ENSG00000086061/ENSG00000173692/ENSG00000100519/ENSG00000154473/ENSG00000142676/ENSG00000013275/ENSG00000281221	12
GO:0001906	cell killing	12/266	191/18783	1.86366e-05	0.000598106	0.000492491	ENSG00000096384/ENSG00000196230/ENSG00000232575/ENSG00000227739/ENSG00000224156/ENSG00000235067/ENSG00000229684/ENSG00000183311/ENSG00000232421/ENSG00000117450/ENSG00000188229/ENSG00000161634	12
GO:0071346	cellular response to interferon-gamma	12/266	267/18783	0.000446026	0.00732758	0.00603365	ENSG00000096384/ENSG00000111640/ENSG00000132109/ENSG00000135316/ENSG00000136628/ENSG00000204525/ENSG00000206452/ENSG00000237022/ENSG00000206435/ENSG00000225691/ENSG00000233841/ENSG00000228299	12
GO:0034109	homotypic cell-cell adhesion	11/266	82/18783	2.15266e-08	1.60577e-06	1.32222e-06	ENSG00000096696/ENSG00000184009/ENSG00000173801/ENSG00000196924/ENSG00000213719/ENSG00000206394/ENSG00000230685/ENSG00000226248/ENSG00000223639/ENSG00000226651/ENSG00000226417	11
GO:0042542	response to hydrogen peroxide	11/266	127/18783	1.9506e-06	9.61366e-05	7.91606e-05	ENSG00000149273/ENSG00000134333/ENSG00000144381/ENSG00000204628/ENSG00000132646/ENSG00000156709/ENSG00000167658/ENSG00000183010/ENSG00000121691/ENSG00000172757/ENSG00000135046	11
GO:0031397	negative regulation of protein ubiquitination	11/266	171/18783	3.34508e-05	0.000971834	0.000800225	ENSG00000149273/ENSG00000108344/ENSG00000087191/ENSG00000143947/ENSG00000086061/ENSG00000173692/ENSG00000100519/ENSG00000154473/ENSG00000142676/ENSG00000013275/ENSG00000281221	11
GO:0038093	Fc receptor signaling pathway	11/266	210/18783	0.000210239	0.00429822	0.00353923	ENSG00000096384/ENSG00000184009/ENSG00000080824/ENSG00000108344/ENSG00000087191/ENSG00000143947/ENSG00000173692/ENSG00000100519/ENSG00000013275/ENSG00000281221/ENSG00000061676	11
GO:0006090	pyruvate metabolic process	10/266	107/18783	2.88206e-06	0.000122377	0.000100767	ENSG00000111640/ENSG00000111716/ENSG00000134333/ENSG00000067057/ENSG00000074800/ENSG00000155380/ENSG00000281917/ENSG00000105220/ENSG00000282019/ENSG00000149925	10
GO:0042267	natural killer cell mediated cytotoxicity	10/266	125/18783	1.1641e-05	0.000406698	0.000334882	ENSG00000196230/ENSG00000232575/ENSG00000227739/ENSG00000224156/ENSG00000235067/ENSG00000229684/ENSG00000183311/ENSG00000232421/ENSG00000117450/ENSG00000188229	10
GO:0002228	natural killer cell mediated immunity	10/266	129/18783	1.53601e-05	0.000504691	0.000415571	ENSG00000196230/ENSG00000232575/ENSG00000227739/ENSG00000224156/ENSG00000235067/ENSG00000229684/ENSG00000183311/ENSG00000232421/ENSG00000117450/ENSG00000188229	10
GO:0001909	leukocyte mediated cytotoxicity	10/266	163/18783	0.000112988	0.00253533	0.00208763	ENSG00000196230/ENSG00000232575/ENSG00000227739/ENSG00000224156/ENSG00000235067/ENSG00000229684/ENSG00000183311/ENSG00000232421/ENSG00000117450/ENSG00000188229	10
GO:0030168	platelet activation	10/266	183/18783	0.000289896	0.0054808	0.00451298	ENSG00000184009/ENSG00000164924/ENSG00000196924/ENSG00000213719/ENSG00000206394/ENSG00000230685/ENSG00000226248/ENSG00000223639/ENSG00000226651/ENSG00000226417	10
GO:0070527	platelet aggregation	9/266	61/18783	1.82471e-07	1.17121e-05	9.64392e-06	ENSG00000184009/ENSG00000196924/ENSG00000213719/ENSG00000206394/ENSG00000230685/ENSG00000226248/ENSG00000223639/ENSG00000226651/ENSG00000226417	9
GO:0051881	regulation of mitochondrial membrane potential	9/266	71/18783	6.9267e-07	3.98285e-05	3.27955e-05	ENSG00000204628/ENSG00000183010/ENSG00000213719/ENSG00000206394/ENSG00000230685/ENSG00000226248/ENSG00000223639/ENSG00000226651/ENSG00000226417	9
GO:1904667	negative regulation of ubiquitin protein ligase activity	9/266	96/18783	8.86327e-06	0.000330576	0.000272202	ENSG00000108344/ENSG00000087191/ENSG00000143947/ENSG00000173692/ENSG00000100519/ENSG00000154473/ENSG00000142676/ENSG00000013275/ENSG00000281221	9
GO:0051444	negative regulation of ubiquitin-protein transferase activity	9/266	102/18783	1.45439e-05	0.000483628	0.000398227	ENSG00000108344/ENSG00000087191/ENSG00000143947/ENSG00000173692/ENSG00000100519/ENSG00000154473/ENSG00000142676/ENSG00000013275/ENSG00000281221	9
GO:1904666	regulation of ubiquitin protein ligase activity	9/266	112/18783	3.08562e-05	0.000905991	0.000746009	ENSG00000108344/ENSG00000087191/ENSG00000143947/ENSG00000173692/ENSG00000100519/ENSG00000154473/ENSG00000142676/ENSG00000013275/ENSG00000281221	9
GO:0060337	type I interferon signaling pathway	9/266	127/18783	8.27955e-05	0.00204032	0.00168003	ENSG00000096384/ENSG00000204525/ENSG00000206452/ENSG00000237022/ENSG00000206435/ENSG00000225691/ENSG00000233841/ENSG00000228299/ENSG00000101347	9
GO:0071357	cellular response to type I interferon	9/266	127/18783	8.27955e-05	0.00204032	0.00168003	ENSG00000096384/ENSG00000204525/ENSG00000206452/ENSG00000237022/ENSG00000206435/ENSG00000225691/ENSG00000233841/ENSG00000228299/ENSG00000101347	9
GO:0034340	response to type I interferon	9/266	131/18783	0.000105162	0.00241872	0.00199161	ENSG00000096384/ENSG00000204525/ENSG00000206452/ENSG00000237022/ENSG00000206435/ENSG00000225691/ENSG00000233841/ENSG00000228299/ENSG00000101347	9
GO:0060071	Wnt signaling pathway, planar cell polarity pathway	9/266	131/18783	0.000105162	0.00241872	0.00199161	ENSG00000108344/ENSG00000087191/ENSG00000143947/ENSG00000141367/ENSG00000173692/ENSG00000100519/ENSG00000108518/ENSG00000013275/ENSG00000281221	9
GO:2000058	regulation of protein ubiquitination involved in ubiquitin-dependent protein catabolic process	9/266	131/18783	0.000105162	0.00241872	0.00199161	ENSG00000108344/ENSG00000087191/ENSG00000143947/ENSG00000173692/ENSG00000100519/ENSG00000154473/ENSG00000142676/ENSG00000013275/ENSG00000281221	9
GO:0090175	regulation of establishment of planar polarity	9/266	132/18783	0.000111482	0.00252205	0.0020767	ENSG00000108344/ENSG00000087191/ENSG00000143947/ENSG00000141367/ENSG00000173692/ENSG00000100519/ENSG00000108518/ENSG00000013275/ENSG00000281221	9
GO:0001736	establishment of planar polarity	9/266	142/18783	0.000194161	0.00405974	0.00334286	ENSG00000108344/ENSG00000087191/ENSG00000143947/ENSG00000141367/ENSG00000173692/ENSG00000100519/ENSG00000108518/ENSG00000013275/ENSG00000281221	9
GO:0007164	establishment of tissue polarity	9/266	142/18783	0.000194161	0.00405974	0.00334286	ENSG00000108344/ENSG00000087191/ENSG00000143947/ENSG00000141367/ENSG00000173692/ENSG00000100519/ENSG00000108518/ENSG00000013275/ENSG00000281221	9
GO:0051438	regulation of ubiquitin-protein transferase activity	9/266	143/18783	0.000204682	0.00421584	0.00347139	ENSG00000108344/ENSG00000087191/ENSG00000143947/ENSG00000173692/ENSG00000100519/ENSG00000154473/ENSG00000142676/ENSG00000013275/ENSG00000281221	9
GO:0001738	morphogenesis of a polarized epithelium	9/266	154/18783	0.000355182	0.00632453	0.00520773	ENSG00000108344/ENSG00000087191/ENSG00000143947/ENSG00000141367/ENSG00000173692/ENSG00000100519/ENSG00000108518/ENSG00000013275/ENSG00000281221	9
GO:0034614	cellular response to reactive oxygen species	9/266	155/18783	0.000372498	0.0065042	0.00535567	ENSG00000149273/ENSG00000204628/ENSG00000117450/ENSG00000132646/ENSG00000156709/ENSG00000183010/ENSG00000079805/ENSG00000172757/ENSG00000135046	9
GO:0042255	ribosome assembly	8/266	54/18783	8.62491e-07	4.85811e-05	4.00025e-05	ENSG00000181163/ENSG00000215301/ENSG00000168028/ENSG00000147403/ENSG00000114391/ENSG00000164587/ENSG00000142676/ENSG00000198242	8
GO:0019674	NAD metabolic process	8/266	73/18783	8.83559e-06	0.000330576	0.000272202	ENSG00000111640/ENSG00000111716/ENSG00000134333/ENSG00000067057/ENSG00000074800/ENSG00000105220/ENSG00000282019/ENSG00000149925	8
GO:0051436	negative regulation of ubiquitin-protein ligase activity involved in mitotic cell cycle	8/266	90/18783	4.14206e-05	0.00113161	0.000931788	ENSG00000108344/ENSG00000087191/ENSG00000143947/ENSG00000173692/ENSG00000100519/ENSG00000154473/ENSG00000013275/ENSG00000281221	8
GO:0051439	regulation of ubiquitin-protein ligase activity involved in mitotic cell cycle	8/266	91/18783	4.48638e-05	0.00120217	0.000989891	ENSG00000108344/ENSG00000087191/ENSG00000143947/ENSG00000173692/ENSG00000100519/ENSG00000154473/ENSG00000013275/ENSG00000281221	8
GO:0051437	positive regulation of ubiquitin-protein ligase activity involved in regulation of mitotic cell cycle transition	8/266	95/18783	6.11186e-05	0.00157652	0.00129813	ENSG00000108344/ENSG00000087191/ENSG00000143947/ENSG00000173692/ENSG00000100519/ENSG00000154473/ENSG00000013275/ENSG00000281221	8
GO:0031145	anaphase-promoting complex-dependent catabolic process	8/266	100/18783	8.8052e-05	0.00213178	0.00175535	ENSG00000108344/ENSG00000087191/ENSG00000143947/ENSG00000173692/ENSG00000100519/ENSG00000154473/ENSG00000013275/ENSG00000281221	8
GO:1904668	positive regulation of ubiquitin protein ligase activity	8/266	104/18783	0.000116098	0.00258411	0.0021278	ENSG00000108344/ENSG00000087191/ENSG00000143947/ENSG00000173692/ENSG00000100519/ENSG00000154473/ENSG00000013275/ENSG00000281221	8
GO:2000060	positive regulation of protein ubiquitination involved in ubiquitin-dependent protein catabolic process	8/266	110/18783	0.000171697	0.00373136	0.00307247	ENSG00000108344/ENSG00000087191/ENSG00000143947/ENSG00000173692/ENSG00000100519/ENSG00000154473/ENSG00000013275/ENSG00000281221	8
GO:0051443	positive regulation of ubiquitin-protein transferase activity	8/266	124/18783	0.000389355	0.00659275	0.00542859	ENSG00000108344/ENSG00000087191/ENSG00000143947/ENSG00000173692/ENSG00000100519/ENSG00000154473/ENSG00000013275/ENSG00000281221	8
GO:0045667	regulation of osteoblast differentiation	8/266	125/18783	0.000410972	0.00691635	0.00569504	ENSG00000108654/ENSG00000213719/ENSG00000206394/ENSG00000230685/ENSG00000226248/ENSG00000223639/ENSG00000226651/ENSG00000226417	8
GO:0003334	keratinocyte development	7/266	17/18783	1.81931e-09	1.5216e-07	1.25291e-07	ENSG00000172867/ENSG00000204539/ENSG00000237123/ENSG00000237114/ENSG00000237165/ENSG00000206460/ENSG00000137197	7
GO:0045109	intermediate filament organization	7/266	23/18783	2.13251e-08	1.60577e-06	1.32222e-06	ENSG00000172867/ENSG00000096696/ENSG00000171403/ENSG00000186847/ENSG00000261150/ENSG00000128422/ENSG00000081277	7
GO:0002480	antigen processing and presentation of exogenous peptide antigen via MHC class I, TAP-independent	7/266	46/18783	3.5254e-06	0.000147426	0.000121393	ENSG00000204525/ENSG00000206452/ENSG00000237022/ENSG00000206435/ENSG00000225691/ENSG00000233841/ENSG00000228299	7
GO:0002181	cytoplasmic translation	7/266	51/18783	7.1791e-06	0.000275199	0.000226603	ENSG00000161016/ENSG00000167658/ENSG00000100353/ENSG00000175390/ENSG00000280606/ENSG00000177600/ENSG00000162244	7
GO:0018149	peptide cross-linking	7/266	60/18783	2.14868e-05	0.000658929	0.000542574	ENSG00000167768/ENSG00000172867/ENSG00000096696/ENSG00000186395/ENSG00000125780/ENSG00000169469/ENSG00000135046	7
GO:0042273	ribosomal large subunit biogenesis	7/266	62/18783	2.67104e-05	0.000810117	0.000667064	ENSG00000148303/ENSG00000280858/ENSG00000136942/ENSG00000147403/ENSG00000114391/ENSG00000142676/ENSG00000198242	7
GO:0045669	positive regulation of osteoblast differentiation	7/266	65/18783	3.64707e-05	0.00104853	0.000863379	ENSG00000213719/ENSG00000206394/ENSG00000230685/ENSG00000226248/ENSG00000223639/ENSG00000226651/ENSG00000226417	7
GO:0009201	ribonucleoside triphosphate biosynthetic process	7/266	66/18783	4.03099e-05	0.00113161	0.000931788	ENSG00000074800/ENSG00000165629/ENSG00000178035/ENSG00000171793/ENSG00000084774/ENSG00000179091/ENSG00000149925	7
GO:0006096	glycolytic process	7/266	70/18783	5.91344e-05	0.00155439	0.00127991	ENSG00000111640/ENSG00000134333/ENSG00000067057/ENSG00000074800/ENSG00000105220/ENSG00000282019/ENSG00000149925	7
GO:0006757	ATP generation from ADP	7/266	71/18783	6.48184e-05	0.00164127	0.00135145	ENSG00000111640/ENSG00000134333/ENSG00000067057/ENSG00000074800/ENSG00000105220/ENSG00000282019/ENSG00000149925	7
GO:0046031	ADP metabolic process	7/266	76/18783	0.000100343	0.00236706	0.00194907	ENSG00000111640/ENSG00000134333/ENSG00000067057/ENSG00000074800/ENSG00000105220/ENSG00000282019/ENSG00000149925	7
GO:0009142	nucleoside triphosphate biosynthetic process	7/266	77/18783	0.00010906	0.00248764	0.00204836	ENSG00000074800/ENSG00000165629/ENSG00000178035/ENSG00000171793/ENSG00000084774/ENSG00000179091/ENSG00000149925	7
GO:0070301	cellular response to hydrogen peroxide	7/266	83/18783	0.000175213	0.00374875	0.00308679	ENSG00000149273/ENSG00000204628/ENSG00000132646/ENSG00000156709/ENSG00000183010/ENSG00000172757/ENSG00000135046	7
GO:1990542	mitochondrial transmembrane transport	7/266	83/18783	0.000175213	0.00374875	0.00308679	ENSG00000080824/ENSG00000144381/ENSG00000165629/ENSG00000105197/ENSG00000110090/ENSG00000156026/ENSG00000179091	7
GO:0045682	regulation of epidermis development	7/266	85/18783	0.00020336	0.00421584	0.00347139	ENSG00000128422/ENSG00000204539/ENSG00000237123/ENSG00000237114/ENSG00000237165/ENSG00000206460/ENSG00000137197	7
GO:0006165	nucleoside diphosphate phosphorylation	7/266	87/18783	0.000235048	0.00463409	0.00381579	ENSG00000111640/ENSG00000134333/ENSG00000067057/ENSG00000074800/ENSG00000105220/ENSG00000282019/ENSG00000149925	7
GO:0045778	positive regulation of ossification	7/266	90/18783	0.000289926	0.0054808	0.00451298	ENSG00000213719/ENSG00000206394/ENSG00000230685/ENSG00000226248/ENSG00000223639/ENSG00000226651/ENSG00000226417	7
GO:0031146	SCF-dependent proteasomal ubiquitin-dependent protein catabolic process	7/266	91/18783	0.000310348	0.00574323	0.00472907	ENSG00000108344/ENSG00000087191/ENSG00000143947/ENSG00000173692/ENSG00000100519/ENSG00000013275/ENSG00000281221	7
GO:0006890	retrograde vesicle-mediated transport, Golgi to ER	7/266	94/18783	0.00037863	0.0065042	0.00535567	ENSG00000138160/ENSG00000168374/ENSG00000122218/ENSG00000181789/ENSG00000073969/ENSG00000278174/ENSG00000276262	7
GO:0009135	purine nucleoside diphosphate metabolic process	7/266	94/18783	0.00037863	0.0065042	0.00535567	ENSG00000111640/ENSG00000134333/ENSG00000067057/ENSG00000074800/ENSG00000105220/ENSG00000282019/ENSG00000149925	7
GO:0009179	purine ribonucleoside diphosphate metabolic process	7/266	94/18783	0.00037863	0.0065042	0.00535567	ENSG00000111640/ENSG00000134333/ENSG00000067057/ENSG00000074800/ENSG00000105220/ENSG00000282019/ENSG00000149925	7
GO:0046939	nucleotide phosphorylation	7/266	94/18783	0.00037863	0.0065042	0.00535567	ENSG00000111640/ENSG00000134333/ENSG00000067057/ENSG00000074800/ENSG00000105220/ENSG00000282019/ENSG00000149925	7
GO:0009185	ribonucleoside diphosphate metabolic process	7/266	96/18783	0.000430473	0.0071144	0.00585812	ENSG00000111640/ENSG00000134333/ENSG00000067057/ENSG00000074800/ENSG00000105220/ENSG00000282019/ENSG00000149925	7
GO:0061418	regulation of transcription from RNA polymerase II promoter in response to hypoxia	7/266	98/18783	0.000487833	0.00792012	0.00652156	ENSG00000108344/ENSG00000087191/ENSG00000143947/ENSG00000173692/ENSG00000100519/ENSG00000013275/ENSG00000281221	7
GO:0010972	negative regulation of G2/M transition of mitotic cell cycle	7/266	102/18783	0.000620787	0.00990388	0.00815503	ENSG00000108344/ENSG00000087191/ENSG00000143947/ENSG00000173692/ENSG00000100519/ENSG00000013275/ENSG00000281221	7
GO:0045617	negative regulation of keratinocyte differentiation	6/266	13/18783	1.20401e-08	9.49445e-07	7.81789e-07	ENSG00000204539/ENSG00000237123/ENSG00000237114/ENSG00000237165/ENSG00000206460/ENSG00000137197	6
GO:0043589	skin morphogenesis	6/266	15/18783	3.42895e-08	2.42664e-06	1.99814e-06	ENSG00000204539/ENSG00000237123/ENSG00000237114/ENSG00000237165/ENSG00000206460/ENSG00000137197	6
GO:0045605	negative regulation of epidermal cell differentiation	6/266	19/18783	1.77232e-07	1.16467e-05	9.59008e-06	ENSG00000204539/ENSG00000237123/ENSG00000237114/ENSG00000237165/ENSG00000206460/ENSG00000137197	6
GO:0045683	negative regulation of epidermis development	6/266	23/18783	6.28747e-07	3.69222e-05	3.04023e-05	ENSG00000204539/ENSG00000237123/ENSG00000237114/ENSG00000237165/ENSG00000206460/ENSG00000137197	6
GO:0006735	NADH regeneration	6/266	28/18783	2.21106e-06	0.000103433	8.51684e-05	ENSG00000111640/ENSG00000067057/ENSG00000074800/ENSG00000105220/ENSG00000282019/ENSG00000149925	6
GO:0061621	canonical glycolysis	6/266	28/18783	2.21106e-06	0.000103433	8.51684e-05	ENSG00000111640/ENSG00000067057/ENSG00000074800/ENSG00000105220/ENSG00000282019/ENSG00000149925	6
GO:0061718	glucose catabolic process to pyruvate	6/266	28/18783	2.21106e-06	0.000103433	8.51684e-05	ENSG00000111640/ENSG00000067057/ENSG00000074800/ENSG00000105220/ENSG00000282019/ENSG00000149925	6
GO:0061615	glycolytic process through fructose-6-phosphate	6/266	29/18783	2.75493e-06	0.000118806	9.78272e-05	ENSG00000111640/ENSG00000067057/ENSG00000074800/ENSG00000105220/ENSG00000282019/ENSG00000149925	6
GO:0061620	glycolytic process through glucose-6-phosphate	6/266	29/18783	2.75493e-06	0.000118806	9.78272e-05	ENSG00000111640/ENSG00000067057/ENSG00000074800/ENSG00000105220/ENSG00000282019/ENSG00000149925	6
GO:0006007	glucose catabolic process	6/266	33/18783	6.12542e-06	0.000241516	0.000198869	ENSG00000111640/ENSG00000067057/ENSG00000074800/ENSG00000105220/ENSG00000282019/ENSG00000149925	6
GO:0071353	cellular response to interleukin-4	6/266	33/18783	6.12542e-06	0.000241516	0.000198869	ENSG00000096384/ENSG00000169710/ENSG00000100316/ENSG00000089157/ENSG00000123416/ENSG00000178035	6
GO:0070670	response to interleukin-4	6/266	36/18783	1.03955e-05	0.00036784	0.000302886	ENSG00000096384/ENSG00000169710/ENSG00000100316/ENSG00000089157/ENSG00000123416/ENSG00000178035	6
GO:0045616	regulation of keratinocyte differentiation	6/266	37/18783	1.22612e-05	0.000417789	0.000344015	ENSG00000204539/ENSG00000237123/ENSG00000237114/ENSG00000237165/ENSG00000206460/ENSG00000137197	6
GO:0006734	NADH metabolic process	6/266	38/18783	1.43885e-05	0.000483628	0.000398227	ENSG00000111640/ENSG00000067057/ENSG00000074800/ENSG00000105220/ENSG00000282019/ENSG00000149925	6
GO:0030857	negative regulation of epithelial cell differentiation	6/266	49/18783	6.39799e-05	0.00163504	0.00134632	ENSG00000204539/ENSG00000237123/ENSG00000237114/ENSG00000237165/ENSG00000206460/ENSG00000137197	6
GO:0019320	hexose catabolic process	6/266	53/18783	0.000100185	0.00236706	0.00194907	ENSG00000111640/ENSG00000067057/ENSG00000074800/ENSG00000105220/ENSG00000282019/ENSG00000149925	6
GO:0045604	regulation of epidermal cell differentiation	6/266	57/18783	0.000151051	0.00333521	0.00274627	ENSG00000204539/ENSG00000237123/ENSG00000237114/ENSG00000237165/ENSG00000206460/ENSG00000137197	6
GO:0046365	monosaccharide catabolic process	6/266	63/18783	0.000263498	0.00515783	0.00424704	ENSG00000111640/ENSG00000067057/ENSG00000074800/ENSG00000105220/ENSG00000282019/ENSG00000149925	6
GO:0045899	positive regulation of RNA polymerase II transcriptional preinitiation complex assembly	5/266	11/18783	2.36429e-07	1.4501e-05	1.19404e-05	ENSG00000087191/ENSG00000100519/ENSG00000111530/ENSG00000013275/ENSG00000281221	5
GO:0045898	regulation of RNA polymerase II transcriptional preinitiation complex assembly	5/266	14/18783	9.89408e-07	5.35444e-05	4.40894e-05	ENSG00000087191/ENSG00000100519/ENSG00000111530/ENSG00000013275/ENSG00000281221	5
GO:0060261	positive regulation of transcription initiation from RNA polymerase II promoter	5/266	21/18783	9.27177e-06	0.000341201	0.000280951	ENSG00000087191/ENSG00000100519/ENSG00000111530/ENSG00000013275/ENSG00000281221	5
GO:0060260	regulation of transcription initiation from RNA polymerase II promoter	5/266	28/18783	4.12922e-05	0.00113161	0.000931788	ENSG00000087191/ENSG00000100519/ENSG00000111530/ENSG00000013275/ENSG00000281221	5
GO:2000144	positive regulation of DNA-templated transcription, initiation	5/266	28/18783	4.12922e-05	0.00113161	0.000931788	ENSG00000087191/ENSG00000100519/ENSG00000111530/ENSG00000013275/ENSG00000281221	5
GO:0051123	RNA polymerase II transcriptional preinitiation complex assembly	5/266	33/18783	9.4115e-05	0.00225876	0.0018599	ENSG00000087191/ENSG00000100519/ENSG00000111530/ENSG00000013275/ENSG00000281221	5
GO:2000142	regulation of DNA-templated transcription, initiation	5/266	38/18783	0.00018788	0.00398884	0.00328448	ENSG00000087191/ENSG00000100519/ENSG00000111530/ENSG00000013275/ENSG00000281221	5
GO:0071364	cellular response to epidermal growth factor stimulus	5/266	39/18783	0.000213038	0.00432343	0.00355999	ENSG00000156508/ENSG00000115053/ENSG00000166508/ENSG00000084774/ENSG00000172757	5
GO:0070897	DNA-templated transcriptional preinitiation complex assembly	5/266	41/18783	0.000270968	0.00526671	0.0043367	ENSG00000087191/ENSG00000100519/ENSG00000111530/ENSG00000013275/ENSG00000281221	5
GO:0032781	positive regulation of ATPase activity	5/266	43/18783	0.00034013	0.00609584	0.00501942	ENSG00000086061/ENSG00000069345/ENSG00000100591/ENSG00000079805/ENSG00000108518	5
GO:0070849	response to epidermal growth factor	5/266	43/18783	0.00034013	0.00609584	0.00501942	ENSG00000156508/ENSG00000115053/ENSG00000166508/ENSG00000084774/ENSG00000172757	5
GO:0019081	viral translation	4/266	11/18783	1.20006e-05	0.00041402	0.000340911	ENSG00000100129/ENSG00000100353/ENSG00000175390/ENSG00000280606	4
GO:0001921	positive regulation of receptor recycling	4/266	17/18783	8.09353e-05	0.00203074	0.00167215	ENSG00000182718/ENSG00000073969/ENSG00000278174/ENSG00000276262	4
GO:0061436	establishment of skin barrier	4/266	20/18783	0.000159338	0.00349027	0.00287395	ENSG00000167768/ENSG00000186832/ENSG00000197915/ENSG00000143520	4
GO:0000027	ribosomal large subunit assembly	4/266	23/18783	0.000281644	0.00539818	0.00444495	ENSG00000147403/ENSG00000114391/ENSG00000142676/ENSG00000198242	4
GO:0033561	regulation of water loss via skin	4/266	23/18783	0.000281644	0.00539818	0.00444495	ENSG00000167768/ENSG00000186832/ENSG00000197915/ENSG00000143520	4
GO:0001919	regulation of receptor recycling	4/266	26/18783	0.000459894	0.0075107	0.00618444	ENSG00000182718/ENSG00000073969/ENSG00000278174/ENSG00000276262	4
GO:0098901	regulation of cardiac muscle cell action potential	4/266	28/18783	0.000616011	0.00988483	0.00813934	ENSG00000096696/ENSG00000173801/ENSG00000174437/ENSG00000196924	4
GO:0002934	desmosome organization	3/266	10/18783	0.000313078	0.00574323	0.00472907	ENSG00000096696/ENSG00000173801/ENSG00000184363	3
GO:0032070	regulation of deoxyribonuclease activity	3/266	10/18783	0.000313078	0.00574323	0.00472907	ENSG00000149273/ENSG00000132646/ENSG00000181163	3
GO:1902369	negative regulation of RNA catabolic process	3/266	10/18783	0.000313078	0.00574323	0.00472907	ENSG00000184363/ENSG00000138095/ENSG00000081277	3
GO:0031581	hemidesmosome assembly	3/266	11/18783	0.000425982	0.00708259	0.00583193	ENSG00000178209/ENSG00000186081/ENSG00000186847	3
