# Supplementary material for: TRIP13 promotes tumor growth and is associated with poor prognosis in colorectal cancer
Source: Cell Death Dis. 2018 Mar 14;9(3):402. doi: 10.1038/s41419-018-0434-z (PMC5852242; doi:10.1038/s41419-018-0434-z)
Supplement: Supplementary file 5 — Supplementary Excel 3(XLSX 12 kb) [file 41419_2018_434_MOESM5_ESM.xlsx]

## Sheet: KEGG_pathway
Category	Term	Count	%	PValue	Genes	List Total	Pop Hits	Pop Total	Fold Enrichment	Bonferroni	Benjamini	FDR
KEGG_PATHWAY	hsa03010:Ribosome	26	11.4537	1.87517e-18	RPL27A, RPL35, RPLP2, RPS2, RPS3, RPS25, RPS3A, RPLP0, RPL8, RPL3, RPL10, RPL11, RPS20, RPL7A, RPS27A, RPSA, RPL23A, RPL24, RPS4X, RPS8, RPL29, RPS18, RPS16, RPS14, RPS13, RPS11	132	136	6910	10.0078	3.07528e-16	3.07528e-16	2.2738e-15
KEGG_PATHWAY	hsa05130:Pathogenic Escherichia coli infection	9	3.96476	4.32263e-06	ACTG1, TUBB, TUBAL3, TUBA1B, NCL, TUBB3, TUBA1C, TUBB4A, TUBB4B	132	51	6910	9.23797	0.000708662	0.000354394	0.00524141
KEGG_PATHWAY	hsa04145:Phagosome	11	4.84581	0.000613829	ACTG1, TUBB, TUBAL3, HLA-C, DYNC1H1, TUBA1B, SEC61A1, TUBB3, TUBA1C, TUBB4A, TUBB4B	132	153	6910	3.76362	0.0957947	0.0330092	0.74178
KEGG_PATHWAY	hsa01130:Biosynthesis of antibiotics	13	5.72687	0.000650145	ALDOA, LDHB, LDHA, SUCLG2, PFKP, ACLY, HADHB, GPI, PYCR1, PHGDH, CAT, GAPDH, ENO1	132	212	6910	3.21005	0.101167	0.0263122	0.785507
KEGG_PATHWAY	hsa00010:Glycolysis / Gluconeogenesis	7	3.0837	0.0016027	ALDOA, GPI, LDHB, LDHA, PFKP, GAPDH, ENO1	132	67	6910	5.46924	0.231299	0.0512507	1.92616
KEGG_PATHWAY	hsa01230:Biosynthesis of amino acids	7	3.0837	0.0026711	ALDOA, PYCR1, MAT2A, PHGDH, PFKP, GAPDH, ENO1	132	74	6910	4.95188	0.355091	0.0704993	3.19122
KEGG_PATHWAY	hsa01200:Carbon metabolism	8	3.52423	0.00547796	ALDOA, GPI, SUCLG2, PHGDH, PFKP, CAT, GAPDH, ENO1	132	113	6910	3.70609	0.593778	0.120757	6.44374
KEGG_PATHWAY	hsa04540:Gap junction	7	3.0837	0.006303	TUBB, TUBAL3, TUBA1B, TUBB3, TUBA1C, TUBB4A, TUBB4B	132	88	6910	4.16408	0.64547	0.121571	7.38052
KEGG_PATHWAY	hsa03050:Proteasome	5	2.20264	0.00932061	PSMC6, PSMC5, PSMC4, PSMD1, PSMD3	132	44	6910	5.94869	0.784706	0.156874	10.734
KEGG_PATHWAY	hsa01212:Fatty acid metabolism	5	2.20264	0.012608	HACD3, FASN, ACSL3, CPT1A, HADHB	132	48	6910	5.45297	0.875177	0.187862	14.2603
KEGG_PATHWAY	hsa04141:Protein processing in endoplasmic reticulum	9	3.96476	0.0147009	HSP90AB1, HSP90AA1, EIF2S1, RPN1, DNAJA1, RPN2, PDIA4, SEC61A1, DNAJA2	132	169	6910	2.78779	0.911861	0.198126	16.4381
KEGG_PATHWAY	hsa00270:Cysteine and methionine metabolism	4	1.76211	0.0346805	LDHB, LDHA, AHCY, MAT2A	132	38	6910	5.51037	0.996938	0.382688	34.8185
KEGG_PATHWAY	hsa03018:RNA degradation	5	2.20264	0.0578786	PABPC4, PFKP, HSPD1, HSPA9, ENO1	132	77	6910	3.39925	0.999943	0.528645	51.4683
KEGG_PATHWAY	hsa05169:Epstein-Barr virus infection	8	3.52423	0.0687896	YWHAZ, PSMC6, PSMC5, PSMC4, PSMD1, YWHAQ, PSMD3, HLA-C	132	190	6910	2.20415	0.999992	0.566072	57.8614
KEGG_PATHWAY	hsa04110:Cell cycle	6	2.64317	0.0860578	YWHAZ, MCM7, PCNA, YWHAQ, PRKDC, BUB3	132	124	6910	2.53299	1	0.626138	66.4178
KEGG_PATHWAY	hsa00640:Propanoate metabolism	3	1.32159	0.0979567	LDHB, LDHA, SUCLG2	132	28	6910	5.60877	1	0.652399	71.3519
